# Supplementary material for: Optimizing Mycobacterial Culture in Smear-Negative, Human Immunodeficiency Virus-Infected Tuberculosis Cases
Source: PLoS One. 2015 Nov 6;10(11):e0141851. doi: 10.1371/journal.pone.0141851 (PMC4636182; doi:10.1371/journal.pone.0141851)
Supplement: S1 Dataset — “Culture” = specimen culture result without supplementation; “ID” = mycobacterial identification of culture without supplementation; “TTD” = time to detection (in days) for culture without supplementation; “Culture_SUP” = specimen culture result with supplementation; “ID_SUP” = mycobacterial identification of culture with supplementation; “TTD_SUP” = time to detection (in days) of culture with supplementation; Gender: M = Male F = Female; MTB = Mycobacterium tuberculosis; NTM = non-tuberculosis mycobacterium. (XLS) [file pone.0141851.s001.xls]

## Sheet: Patient
	Specimen 1										Specimen 2										Specimen 3
Study No.	Sputum Label 1	Quality	Weight	Smear	Culture	ID	TTD	Culture_SUP	ID_SUP	TTD_SUP	Sputum Label 2	Quality	Weight	Smear	Culture	ID	TTD	Culture_SUP	ID_SUP	TTD_SUP	Sputum Label 3	Quality	Weight	Smear	Culture	ID	TTD	Culture_SUP	ID_SUP	TTD_SUP	Age	Gender
1	AAEV4301B	Mucoid	0.1	Negative	Negative	0	0	Negative	0	0	AAEV4302B	Mucoid	0.2	Negative	Negative	0	0	Negative	0	0	AAEV4258B	Mucoid	0.1	Negative	Negative	0	0	Negative	0	0	37	M
2	AAEV4256B	Mucoid	2.6	Negative	Negative	0	0	Negative	0	0	AAEV4257B	Mucoid	1.5	Negative	Negative	0	0	Negative	0	0	AAEV4250B	Mucoid	1.7	Negative	Negative	0	0	Negative	0	0	41	F
3	AAEV4268B	Mucoid	3.3	Negative	Negative	0	0	Negative	0	0	AAEV4269B	Mucoid	3.1	Negative	Negative	0	0	Negative	0	0	AAEV4270B	Mucoid	2.6	Negative	Negative	0	0	Negative	0	0	42	F
4	AAEV4284B	Mucoid	0.6	Negative	Negative	0	0	Negative	0	0	AAEV4285B	Mucoid	0.7	Negative	Negative	0	0	Negative	0	0	AAEV4286B	Mucoid	0.3	Negative	Negative	0	0	Negative	0	0	40	M
5	AAEV4289B	Mucoid	1.1	Negative	Negative	0	0	Negative	0	0	AAEV4290B	Mucoid	1.1	Negative	Negative	0	0	Negative	0	0	AAEV4291B	Mucoid	1.6	Negative	Negative	0	0	Negative	0	0	32	F
6	ABZS5429A	Mucoid	0.2	Negative	Negative	0	0	Negative	0	0	ABZS5430A	Mucoid	0.75	Negative	Negative	0	0	Negative	0	0	ABZS5431B	Mucoid	1.35	Negative	Negative	0	0	Negative	0	0	45	F
7	ABZS5432A	Purulent	1.7	Negative	Negative	0	0	Negative	0	0	ABZS5433A	Mucoid	1.3	Negative	Negative	0	0	POSITIVE	NTM	7	ABZS5434A	Mucoid	2.2	Negative	Negative	0	0	Negative	0	0	36	M
8	ABZS5436A	Mucoid	0.6	Negative	Negative	0	0	Negative	0	0	ABZS5437A	Mucoid	0.6	Negative	Negative	0	0	Negative	0	0	ABZS5438A	Mucoid	0.85	Negative	Negative	0	0	Negative	0	0	40	M
10	AAEV5535B	Mucoid	5.55	Negative	Negative	0	0	Negative	0	0	AAEV4418B	Mucoid	4.5	Negative	Negative	0	0	Negative	0	0	AAEV4419B	Mucoid	5.05	Negative	Negative	0	0	Negative	0	0	33	F
11	AAEV5533B	Mucoid	2.35	Negative	Negative	0	0	Negative	0	0	AAEV4414B	Mucoid	1.3	Negative	Negative	0	0	Negative	0	0	AAEV4415B	Mucoid	1.2	Negative	Negative	0	0	Negative	0	0	37	M
14	AAEV4440B	Mucoid	1.85	Negative	Negative	0	0	Negative	0	0	AAEV4441B	Mucoid	0.85	Negative	Negative	0	0	Negative	0	0	AAEV4442B	Mucoid	0.65	Negative	Negative	0	0	Negative	0	0	23	F
15	AAJA1251B	Mucoid	1.75	Negative	Negative	0	0	Negative	0	0	AAJA1252B	Mucoid	5.65	Negative	Negative	0	0	POSITIVE	NTM	5	AAJA1253B	Mucoid	2.3	Negative	Negative	0	0	Negative	0	0	41	F
16	AAJA1254B	Mucoid	1.85	Negative	Negative	0	0	Negative	0	0	AAJA1255B	Purulent	2.85	Negative	Negative	0	0	Negative	0	0	AAJA1256B	Mucoid	0.85	Negative	Negative	0	0	Negative	0	0	31	F
17	AAJA1259B	Mucoid	0.45	Negative	Negative	0	0	Negative	0	0	AAJA1260B	Mucoid	1.15	Negative	Negative	0	0	Negative	0	0	AAJA1261B	Mucoid	0.1	Negative	Negative	0	0	Negative	0	0	57	F
18	AAJA1276B	Mucoid	0.85	Negative	Negative	0	0	Negative	0	0	AAJA1277B	Mucoid	1.65	Negative	Negative	0	0	Negative	0	0	AAJA1278B	Mucoid	0.9	Negative	Negative	0	0	Negative	0	0	38	F
19	AAJA1514B	Mucoid	1.45	Negative	Negative	0	0	Negative	0	0	AAJA1515B	Mucoid	1.35	Negative	Negative	0	0	Negative	0	0	AAJA1516B	Mucoid	0.85	Negative	Negative	0	0	Negative	0	0	26	F
20	AAJA1280B	Mucoid	0.35	Negative	Negative	0	0	Negative	0	0	AAJA1281B	Mucoid	0.8	Negative	Negative	0	0	Negative	0	0	AAJA1282B	Mucoid	0.35	Negative	Negative	0	0	Negative	0	0	43	M
21	AAJA1285B	Mucoid	1	Negative	Negative	0	0	Negative	0	0	AAJA1286B	Mucoid	1.45	Negative	Negative	0	0	Negative	0	0	AAJA1287B	Mucoid	1.75	Negative	Negative	0	0	Negative	0	0	41	F
22	AAJA1288B	Mucoid	1.2	Negative	Negative	0	0	Negative	0	0	AAJA1290B	Mucoid	1.7	Negative	Negative	0	0	Negative	0	0	AAJA1517B	Mucoid	2	Negative	Negative	0	0	Negative	0	0	34	F
23	AAEV4448B	Mucoid	1.35	Negative	Negative	0	0	Negative	0	0	AAEV4449B	Mucoid	1.45	Negative	Negative	0	0	Negative	0	0	AAEV4450B	Mucoid	1.85	Negative	POSITIVEITIVE	MTB COMPLEX	33	Negative	0	0	51	F
24	AAJA1103B	Mucoid	1.3	Negative	Negative	0	0	Negative	0	0	AAJA1104B	Mucoid	1.25	Negative	Negative	0	0	Negative	0	0	AAJA1106B	Mucoid	0.95	Negative	Negative	0	0	Negative	0	0	56	F
25	AAJA1108B	Mucoid	0.4	Negative	Negative	0	0	Negative	0	0	AAJA1109B	Mucoid	0.9	Negative	Negative	0	0	Negative	0	0	AAJA1110B	Mucoid	1.35	Negative	Negative	0	0	Negative	0	0	27	F
26	AAJA1111B	Mucoid	2.9	Negative	Negative	0	0	Negative	0	0	AAJA1112B	Mucoid	4.05	Negative	Negative	0	0	Negative	0	0	AAJA1113B	Mucoid	4.05	Negative	Negative	0	0	Negative	0	0	37	M
27	AAJA0975B	Mucoid	1.7	Negative	Negative	0	0	Negative	0	0	AAJA1116B	Mucoid	1.6	Negative	Negative	0	0	Negative	0	0	AAJA1117B	Mucoid	1.35	Negative	Negative	0	0	Negative	0	0	48	M
29	AAJA1131B	Mucoid	0.45	Negative	Negative	0	0	Negative	0	0	AAJA1132B	Mucoid	0.1	Negative	Negative	0	0	Negative	0	0	AAJA1133B	Mucoid	0.15	Negative	Negative	0	0	Negative	0	0	37	F
31	AAJA1086B	Mucoid	4.15	Negative	Negative	0	0	Negative	0	0	AAJA1087B	Mucoid	1.85	Negative	Negative	0	0	Negative	0	0	AAJA1088B	Mucoid	0.35	Negative	Negative	0	0	Negative	0	0	32	F
32	AAJA1096B	Purulent	1.8	Negative	Negative	0	0	Negative	0	0	AAJA1097B	Purulent	2.15	Negative	Negative	0	0	Negative	0	0	AAJA1098B	Purulent	1.45	Negative	Negative	0	0	Negative	0	0	42	F
33	AAJA1099B	Mucoid	1.25	Negative	Negative	0	0	Negative	0	0	AAJA1100B	Mucoid	0.85	Negative	Negative	0	0	Negative	0	0	AAJA1149B	Mucoid	1.3	Negative	Negative	0	0	Negative	0	0	46	F
34	AAJA0375B	Mucoid	1.15	Negative	Negative	0	0	Negative	0	0	AAJA0376B	Mucoid	1.7	Negative	Negative	0	0	Negative	0	0	AAJA0377B	Mucoid	3.6	Negative	Negative	0	0	Negative	0	0	48	F
35	AAHP6205B	Mucoid	8.5	Negative	Negative	0	0	Negative	0	0	AAJA0380B	Mucoid	2.2	Negative	Negative	0	0	Negative	0	0	AAJA0381B	Mucoid	3.6	Negative	Negative	0	0	Negative	0	0	58	F
37	AAJA0384B	Mucoid	0.7	Negative	Negative	0	0	Negative	0	0	AAJA0385B	Mucoid	0.3	Negative	Negative	0	0	Negative	0	0	AAJA0386B	Mucoid	1	Negative	Negative	0	0	Negative	0	0	43	F
38	AAJA0393B	Mucoid	1.95	Negative	POSITIVEITIVE	MTB COMPLEX	16	POSITIVE	MTB COMPLEX	10	AAJA0394B	Mucoid	0.9	Negative	POSITIVEITIVE	MTB COMPLEX	17	POSITIVE	MTB COMPLEX	15	AAJA0395B	Mucoid	3.05	Negative	POSITIVEITIVE	MTB COMPLEX	16	POSITIVE	MTB COMPLEX	10	26	F
39	AAHP6207B	Mucoid	1.2	Negative	POSITIVEITIVE	MTB COMPLEX	13	POSITIVEITIVE	MTB COMPLEX	8	AAHP6208B	Mucoid	1.75	Negative	POSITIVEITIVE	MTB COMPLEX	13	POSITIVEITIVE	MTB COMPLEX	10	AAHP6209B	Mucoid	2.95	Negative	POSITIVEITIVE	MTB COMPLEX	14	POSITIVEITIVE	MTB COMPLEX	7	32	F
40	AAHP6210B	Mucoid	1.3	Negative	POSITIVEITIVE	MTB COMPLEX	13	POSITIVEITIVE	MTB COMPLEX	9	AAHP6211B	Mucoid	0.35	Negative	Negative	0	0	POSITIVEITIVE	MTB COMPLEX	14	AAHP6212B	Mucoid	0.75	Negative	POSITIVEITIVE	MTB COMPLEX	18	POSITIVEITIVE	MTB COMPLEX	10	37	M
42	AAHP6213B	Mucoid	0.6	Negative	Negative	0	0	Negative	0	0	AAHP6214B	Mucoid	0.7	Negative	Negative	0	0	Negative	0	0	AAHP6215B	Mucoid	0.25	Negative	Negative	0	0	Negative	0	0	24	F
43	AAHP6216B	Mucoid	2.05	Negative	Negative	0	0	Negative	0	0	AAHP6217B	Mucoid	1.85	Negative	Negative	0	0	Negative	0	0	AAHP6218B	Mucoid	1.4	Negative	Negative	0	0	Negative	0	0	39	M
45	AAHP6222B	Mucoid	0.9	Negative	POSITIVEITIVE	MTB COMPLEX	16	POSITIVE	MTB COMPLEX	11	AAHP6223B	Mucoid	0.3	Negative	contam	0	0	POSITIVE	MTB COMPLEX	20	AAHP6224B	Mucoid	0.75	Negative	POSITIVEITIVE	MTB COMPLEX	11	POSITIVE	MTB COMPLEX	10	28	M
47	AAHP6225B	Mucoid	1.7	Negative	Negative	0	0	Negative	0	0	AAHP6226B	Mucoid	0.4	Negative	Negative	0	0	Negative	0	0	AAHP6227B	Mucoid	1.4	Negative	Negative	0	0	Negative	0	0	43	M
48	AAHP6311B	Purulent	2.85	Negative	Negative	0	0	Negative	0	0	AAHP6312B	Purulent	0.9	Negative	Negative	0	0	Negative	0	0	AAHP6313B	Purulent	1.3	Negative	Negative	0	0	Negative	0	0	51	F
49	AAHP6258B	Mucoid	1.4	Negative	Negative	0	0	Negative	0	0	AAHP6259B	Mucoid	1.15	Negative	Negative	0	0	Negative	0	0	AAHP6260B	Mucoid	4	Negative	Negative	0	0	Negative	0	0	39	M
50	AAHP6332B	Mucoid	0.55	Negative	Negative	0	0	Negative	0	0	AAHP6333B	Mucoid	0.25	Negative	Negative	0	0	Negative	0	0	AAHP6334B	Mucoid	0.1	Negative	Negative	0	0	Negative	0	0	37	F
51	AAHP6228B	Mucoid	1.4	Negative	Negative	0	0	Negative	0	0	AAHP6229B	Mucoid	1.4	Negative	Negative	0	0	Negative	0	0	AAHP6230B	Mucoid	0.7	Negative	Negative	0	0	Negative	0	0	43	F
52	AAHP6231B	Mucoid	1.85	Negative	Negative	0	0	Negative	0	0	AAHP6232B	Mucoid	2.45	Negative	Negative	0	0	Negative	0	0	AAHP6233B	Mucoid	1.9	Negative	Negative	0	0	Negative	0	0	22	F
53	AAHP6337B	Mucoid	1.15	Negative	Negative	0	0	Negative	0	0	AAHP6338B	Mucoid	0.15	Negative	Negative	0	0	Negative	0	0	AAHP6339B	Mucoid	1.45	Negative	Negative	0	0	Negative	0	0	34	F
54	AAHP6340B	Mucoid	3.4	Negative	Negative	0	0	Negative	0	0	AAHP6341B	Mucoid	2.7	Negative	Negative	0	0	Negative	0	0	AAHP6342B	Mucoid	3.95	Negative	Negative	0	0	Negative	0	0	34	F
56	AAHP6369B	Mucoid	0.75	Negative	Negative	0	0	Negative	0	0	AAHP6370B	Mucoid	1.35	Negative	Negative	0	0	Negative	0	0	AAHP6371B	Mucoid	0.45	Negative	Negative	0	0	Negative	0	0	38	F
57	AAHP6376B	Mucoid	1	Negative	Negative	0	0	Negative	0	0	AAHP6377B	Mucoid	1.55	Negative	Negative	0	0	Negative	0	0	AAHP6378B	Mucoid	0.55	Negative	Negative	0	0	Negative	0	0	26	F
58	AAHP6382B	Mucoid	2.15	Negative	Negative	0	0	Negative	0	0	AAHP6383B	Mucoid	0.45	Negative	Negative	0	0	Negative	0	0	AAHP6384B	Mucoid	0.75	Negative	Negative	0	0	Negative	0	0	35	F
59	AAHP6399B	Mucoid	1.05	Negative	Negative	0	0	Negative	0	0	AAHP6400B	Mucoid	1.35	Negative	Negative	0	0	Negative	0	0	AAJA1004B	Mucoid	0.65	Negative	Negative	0	0	Negative	0	0	41	F
62	AAJA1011B	Mucoid	1.2	Negative	Negative	0	0	Negative	0	0	AAJA1012B	Mucoid	1.05	Negative	Negative	0	0	Negative	0	0	AAJA1013B	Mucoid	1.95	Negative	Negative	0	0	Negative	0	0	33	F
63	AAJA1020B	Mucoid	2.75	Negative	Negative	0	0	Negative	0	0	AAJA1021B	Mucoid	1.15	Negative	Negative	0	0	Negative	0	0	AAJA1022B	Mucoid	1.25	Negative	Negative	0	0	Negative	0	0	43	F
64	AAJA1017B	Mucoid	2	Negative	POSITIVEITIVE	MTB COMPLEX	13	POSITIVE	MTB COMPLEX	10	AAJA1018B	Mucoid	0.7	Negative	Negative	0	0	Negative	0	0	AAJA1019B	Mucoid	0.75	Negative	Negative	0	0	Negative	0	0	52	M
65	AAJA1025B	Mucoid	2.25	Negative	Negative	0	0	Negative	0	0	AAJA1026B	Mucoid	0.9	Negative	Negative	0	0	Negative	0	0	AAJA1027B	Mucoid	0.95	Negative	Negative	0	0	Negative	0	0	33	F
66	AAJA1014B	Mucoid	1.6	Negative	Negative	0	0	Negative	0	0	AAJA1015B	Purulent	3.74	Negative	POSITIVEITIVE	NTM	20	Negative	0	0	AAJA1016B	Purulent	7.45	Negative	contam	0	0	contam	NTM	5	24	M
67	AAJA1032B	Mucoid	0.5	Negative	Negative	0	0	Negative	0	0	AAJA1033B	Mucoid	0.55	Negative	Negative	0	0	Negative	0	0	AAJA1036B	Mucoid	0.85	Negative	Negative	0	0	Negative	0	0	26	F
68	AAJA1041B	Mucoid	0.45	Negative	contam	0	0	Negative	0	0	AAJA1042B	Mucoid	0.8	Negative	Negative	0	0	Negative	0	0	AAJA1043B	Mucoid	0.3	Negative	Negative	0	0	Negative	0	0	40	F
69	AAJA1046B	Mucoid	1	Negative	Negative	0	0	Negative	0	0	AAJA1047B	Mucoid	1.3	Negative	Negative	0	0	Negative	0	0	AAJA1048B	Mucoid	2.1	Negative	Negative	0	0	Negative	0	0	22	F
70	AAJA7003B	Mucoid	1.45	Negative	Negative	0	0	Negative	0	0	AAJA7004B	Mucoid	1.4	Negative	Negative	0	0	Negative	0	0	AAJA7005B	Mucoid	1.25	Negative	Negative	0	0	Negative	0	0	30	F
71	AAJA7006B	Mucoid	0.75	Negative	Negative	0	0	Negative	0	0	AAJA7007B	Mucoid	0.3	Negative	Negative	0	0	Negative	0	0	AAJA7008B	Mucoid	1.25	Negative	Negative	0	0	Negative	0	0	51	F
72	AAHP6269B	Mucoid	2.6	Negative	Negative	0	0	Negative	0	0	AAHP6270B	Mucoid	1.75	Negative	Negative	0	0	Negative	0	0	AAHP6272B	Mucoid	1.35	Negative	Negative	0	0	Negative	0	0	35	M
73	AAJA7027B	Mucoid	2.01	Negative	Negative	0	0	Negative	0	0	AAJA7028B	Mucoid	1.2	Negative	Negative	0	0	Negative	0	0	AAJA7029B	Mucoid	2.1	Negative	Negative	0	0	Negative	0	0	43	F
74	AAJA7032B	Mucoid	0.75	Negative	Negative	0	0	Negative	0	0	AAJA7033B	Mucoid	0.9	Negative	Negative	0	0	Negative	0	0	AAJA7034B	Mucoid	1.65	Negative	Negative	0	0	Negative	0	0	42	F
76	AAHP6283B	Mucoid	1.43	Negative	Negative	0	0	Negative	0	0	AAHP6284B	Mucoid	0.6	Negative	Negative	0	0	Negative	0	0	AAHP6285B	Mucoid	1.2	Negative	Negative	0	0	Negative	0	0	25	F
77	AAHP6286B	Mucoid	3.35	Negative	Negative	0	0	Negative	0	0	AAHP6287B	Mucoid	2.85	Negative	Negative	0	0	Negative	0	0	AAHP6288B	Mucoid	2	Negative	Negative	0	0	POSITIVE	MTB COMPLEX	6	40	M
78	ABZS0859A	Mucoid	1.6	Negative	Negative	0	0	Negative	0	0	ABZS0860A	Mucoid	0.7	Negative	Negative	0	0	Negative	0	0	ABZS0861A	Mucoid	0.45	Negative	Negative	0	0	Negative	0	0	28	F
79	ABZS0852A	Mucoid	2.2	Negative	Negative	0	0	Negative	0	0	ABZS0853A	Mucoid	1.2	Negative	contam	0	0	contam	NTM	2	ABZS0854A	Mucoid	1	Negative	Negative	0	0	Negative	0	0	48	M
80	ABZS2498A	Mucoid	0.9	Negative	Negative	0	0	Negative	0	0	ABZS2499A	Mucoid	1.3	Negative	Negative	0	0	Negative	0	0	ABZS2490A	Mucoid	1.15	Negative	Negative	0	0	Negative	0	0	35	F
84	ABZS0957A	Mucoid	1.55	Negative	Negative	0	0	Negative	0	0	ABZS0958A	Mucoid	1.25	Negative	Negative	0	0	Negative	0	0	ABZS0959A	Mucoid	1.85	Negative	Negative	0	0	Negative	0	0	36	M
86	ABZS0954A	Mucoid	0.7	Negative	POSITIVEITIVE	MTB COMPLEX	23	POSITIVE	MTB COMPLEX	12	ABZS0956A	Mucoid	0.85	Negative	POSITIVEITIVE	MTB COMPLEX	29	POSITIVEITIVE	MTB COMPLEX	13	ABZS0955A	Mucoid	0.75	Negative	POSITIVEITIVE	MTB COMPLEX	29	Negative	0	0		M
89	ABZS0919A	Mucoid	1.2	Negative	Negative	0	0	Negative	0	0	ABZS0920A	Mucoid	0.65	Negative	Negative	0	0	Negative	0	0	ABZS0921A	Mucoid	1.2	Negative	Negative	0	0	Negative	0	0	21	F
90	ABZS0998A	Mucoid	1.15	Negative	Negative	0	0	Negative	0	0	ABZS0999A	Mucoid	0.75	Negative	Negative	0	0	Negative	0	0	ABZS0924A	Mucoid	1.05	Negative	Negative	0	0	Negative	0	0	56	F
91	ABZS0925A	Mucoid	0.65	Negative	POSITIVEITIVE	MTB COMPLEX	29	Negative	0	0	ABZS0926A	Mucoid	1.35	Negative	Negative	0	0	POSITIVE	MTB COMPLEX	13	ABZS0927A	Mucoid	0.85	Negative	POSITIVEITIVE	MTB COMPLEX	29	POSITIVE	MTB COMPLEX	14	31	M
92	ABZS0928A	Mucoid	0.35	Negative	Negative	0	0	Negative	0	0	ABZS0929A	Mucoid	0.65	Negative	Negative	0	0	Negative	0	0	ABZS0930A	Mucoid	0.35	Negative	Negative	0	0	Negative	0	0	34	M
100	AANS6432B	Mucoid	2.45	Negative	Negative	0	0	Negative	0	0	AANS6424B	Purulent	1.25	Negative	Negative	0	0	Negative	0	0	AANS6424B	Purulent	1.25	Negative	Negative	0	0	Negative	0	0	42	F
101	AANS6432B	Mucoid	2.45	Negative	Negative	0	0	Negative	0	0	AANS6433B	Mucoid	2.2	Negative	Negative	0	0	Negative	0	0	AANS6434B	Mucoid	1.4	Negative	Negative	0	0	Negative	0	0	40	M
102	ABZS0886A	Mucoid	3.2	Negative	Negative	0	0	Negative	0	0	ABZS0887A	Mucoid	3.65	Negative	Negative	0	0	Negative	0	0	ABZS0888A	Mucoid	2.7	Negative	Negative	0	0	Negative	0	0	35	F
103	ABZS0900A	Mucoid	0.45	Negative	Negative	0	0	Negative	0	0	ABZS0901A	Mucoid	1.1	Negative	Negative	0	0	Negative	0	0	ABZS0902A	Mucoid	1.15	Negative	Negative	0	0	Negative	0	0	26	F
104	AANS7872B	Mucoid	2.15	Negative	Negative	0	0	Negative	0	0	AANS7873B	Purulent	3.75	Negative	contam	0	0	contam	MTB COMPLEX	2	AANS7874B	Mucoid	1.9	Negative	Negative	0	0	POSITIVE	NTM	14	41	F
106	AANS7881B	Mucoid	1.65	Negative	Negative	0	0	Negative	0	0	AANS7882B	Mucoid	2.4	Negative	Negative	0	0	Negative	0	0	AANS7883B	Mucoid	2.1	Negative	Negative	0	0	Negative	0	0	33	M
107	AANS7897B	Mucoid	2.67	Negative	POSITIVEITIVE	MTB COMPLEX	29	POSITIVE	MTB COMPLEX	13	AANS7898B	Mucoid	1.8	Negative	POSITIVEITIVE	MTB COMPLEX	26	POSITIVE	MTB COMPLEX	11	AANS7899B	Mucoid	1.8	Negative	POSITIVEITIVE	MTB COMPLEX	29	POSITIVE	MTB COMPLEX	13	38	F
108	ABZS0527A	Mucoid	2.35	Negative	Negative	0	0	Negative	0	0	ABZS0528A	Mucoid	2.7	Negative	Negative	0	0	Negative	0	0	ABZS0529A	Mucoid	3.1	Negative	Negative	0	0	Negative	0	0	41	F
109	ABZS0530A	Mucoid	1.6	Negative	Negative	0	0	Negative	0	0	ABZS0531A	Mucoid	1.45	Negative	Negative	0	0	Negative	0	0	ABZS0532A	Mucoid	1.9	Negative	Negative	0	0	Negative	0	0	18	F
110	AANS6446B	Mucoid	1.1	Negative	Negative	0	0	Negative	0	0	AANS6447B	Mucoid	1.45	Negative	Negative	0	0	Negative	0	0	AANS6448B	Mucoid	0.5	Negative	Negative	0	0	POSITIVE	MTB COMPLEX	15	43	M
116	AANS6893B	Mucoid	1.9	Negative	Negative	0	0	Negative	0	0	AANS6894B	Mucoid	1.45	Negative	Negative	0	0	Negative	0	0	AANS6895B	Mucoid	1.7	Negative	Negative	0	0	Negative	0	0	48	F
117	AANS7485B	Mucoid	1.85	Negative	Negative	0	0	Negative	0	0	AANS7486B	Mucoid	1.65	Negative	Negative	0	0	Negative	0	0	AANS7487B	Mucoid	2	Negative	Negative	0	0	Negative	0	0	36	M
120	AAJA6179B	Mucoid	4.8	Negative	Negative	0	0	Negative	0	0	AAJA6180B	Mucoid	2.7	Negative	Negative	0	0	Negative	0	0	AAJA6181B	Mucoid	2.8	Negative	Negative	0	0	Negative	0	0	32	F
121	AAJA6176B	Mucoid	2.4	Negative	Negative	0	0	Negative	0	0	AAJA6177B	Mucoid	3	Negative	Negative	0	0	Negative	0	0	AAJA6178B	Mucoid	3.65	Negative	Negative	0	0	Negative	0	0	40	F
123	AAJA6191B	Mucoid	2.05	Negative	Negative	0	0	Negative	0	0	AAJA6192B	Mucoid	1.6	Negative	Negative	0	0	Negative	0	0	AAJA6193B	Mucoid	1.7	Negative	Negative	0	0	Negative	0	0	29	M
124	AANS7472B	Mucoid	1.7	Negative	Negative	0	0	Negative	0	0	AANS7473B	Mucoid	1.2	Negative	Negative	0	0	Negative	0	0	AAUB6323B	Mucoid	1.1	Negative	Negative	0	0	Negative	0	0	30	M
125	ABZS0318A	Mucoid	3.5	Negative	Negative	0	0	Negative	0	0	ABZS0319A	Mucoid	4.8	Negative	Negative	0	0	Negative	0	0	ABZS0320A	Mucoid	6.5	Negative	POSITIVEITIVE	MTB COMPLEX	28	Negative	0	0	30	F
126	AAIZ5908B	Mucoid	1.95	Negative	Negative	0	0	POSITIVEITIVE	NTM	8	AAIZ5909B	Mucoid	1.95	Negative	Negative	0	0	Negative	0	0	AAIZ5910B	Mucoid	2.1	Negative	Negative	0	0	Negative	0	0	38	M
127	AAIZ5924B	Mucoid	0.95	Negative	Negative	0	0	Negative	0	0	AAIZ5925B	Mucoid	1.4	Negative	Negative	0	0	Negative	0	0	AAIZ5926B	Mucoid	1.55	Negative	Negative	0	0	Negative	0	0	38	F
128	AAIZ5913B	Mucoid	1.75	Negative	Negative	0	0	Negative	0	0	AAIZ5914B	Mucoid	1.5	Negative	Negative	0	0	Negative	0	0	AAIZ5915B	Mucoid	1.2	Negative	Negative	0	0	Negative	0	0	29	F
131	AANS7467B	Mucoid	1.75	Negative	Negative	0	0	Negative	0	0	AANS7468B	Mucoid	1.2	Negative	Negative	0	0	Negative	0	0	AANS7469B	Mucoid	0.9	Negative	Negative	0	0	Negative	0	0	29	F
132	AAIZ5944B	Mucoid	2.85	Negative	Negative	0	0	Negative	0	0	AAIZ5945B	Mucoid	2.75	Negative	Negative	0	0	Negative	0	0	AAIZ5945B	Mucoid	2.75	Negative	Negative	0	0	Negative	0	0	21	F
133	AANS6770B	Mucoid	2.45	Negative	Negative	0	0	Negative	0	0	AANS6771B	Mucoid	2.1	Negative	Negative	0	0	Negative	0	0	AANS6772B	Mucoid	1.65	Negative	Negative	0	0	Negative	0	0	26	F
134	AANS6758B	Mucoid	1.35	Negative	Negative	0	0	Negative	0	0	AANS6759B	Mucoid	1.5	Negative	Negative	0	0	Negative	0	0	AANS6760B	Mucoid	2	Negative	Negative	0	0	Negative	0	0	50	M
135	AANS6761B	Mucoid	1	Negative	Negative	0	0	Negative	0	0	AANS6762B	Mucoid	0.85	Negative	Negative	0	0	Negative	0	0	AANS6763B	Mucoid	0.9	Negative	Negative	0	0	Negative	0	0	60	F
136	AANS6764B	Mucoid	1.4	Negative	Negative	0	0	Negative	0	0	AANS6765B	Mucoid	1.4	Negative	Negative	0	0	Negative	0	0	AANS6766B	Mucoid	1.1	Negative	Negative	0	0	Negative	0	0	49	F
137	AANS6767B	Mucoid	1.55	Negative	Negative	0	0	Negative	0	0	AANS6768B	Mucoid	1.2	Negative	Negative	0	0	Negative	0	0	AANS6769B	Purulent	1.5	Negative	contam	0	0	contam	NTM	5	35	M
138	AANS6773B	Mucoid	1.7	Negative	Negative	0	0	POSITIVEITIVE	NTM	14	AANS6701B	Mucoid	2.05	Negative	Negative	0	0	Negative	0	0	AANS6774B	Mucoid	1.6	Negative	Negative	0	0	Negative	0	0	33	F
139	AANS6775B	Mucoid	3.85	Negative	POSITIVEITIVE	MTB COMPLEX	12	POSITIVEITIVE	MTB COMPLEX	10	AANS6776B	Mucoid	7.55	Negative	POSITIVEITIVE	MTB COMPLEX	11	POSITIVEITIVE	MTB COMPLEX	7	AANS6777B	Mucoid	3.05	Negative	POSITIVEITIVE	MTB COMPLEX	12	POSITIVEITIVE	MTB COMPLEX	10	39	M
158	AAIZ5862B	Mucoid	2.5	Negative	Negative	0	0	Negative	0	0	AAIZ5823B	Mucoid	1.45	Negative	Negative	0	0	Negative	0	0	AAIZ5824B	Mucoid	3.4	Negative	Negative	0	0	Negative	0	0	43	M
159	AAIZ5868B	Mucoid	3.3	Negative	Negative	0	0	Negative	0	0	AAIZ5869B	Mucoid	3.8	Negative	Negative	0	0	Negative	0	0	AAIZ5870B	Mucoid	3.4	Negative	Negative	0	0	Negative	0	0	34	F
160	AAIZ5876B	Mucoid	6	Negative	Negative	0	0	Negative	0	0	AAIZ5878B	Mucoid	1.4	Negative	Negative	0	0	Negative	0	0	AAIZ5879B	Mucoid	2.25	Negative	Negative	0	0	Negative	0	0	30	F
161	AAIZ5871B	Purulent	2.3	Negative	Negative	0	0	Negative	0	0	AAIZ5872B	Purulent	2.55	Negative	Negative	0	0	Negative	0	0	AAIZ5873B	Purulent	1.95	Negative	Negative	0	0	Negative	0	0	41	M
169	AAJA7735B	Mucoid	20.5	Negative	POSITIVEITIVE	MTB COMPLEX	22	POSITIVEITIVE	MTB COMPLEX	16	AAJA7736B	Mucoid	3	Negative	Negative	0	0	Negative	0	0	AAJA7737B	Mucoid	2.85	Negative	Negative	0	0	Negative	0	0	28	M
170	AAJA7738B	Mucoid	1.95	Negative	Negative	0	0	Negative	0	0	AAJA7739B	Mucoid	1.6	Negative	Negative	0	0	Negative	0	0	AAJA7740B	Mucoid	1.3	Negative	Negative	0	0	Negative	0	0	32	F
171	AAJA7729B	Mucoid	1.15	Negative	POSITIVEITIVE	MTB COMPLEX	15	POSITIVEITIVE	MTB COMPLEX	12	AAJA7730B	Mucoid	1.5	Negative	POSITIVEITIVE	MTB COMPLEX	16	POSITIVEITIVE	MTB COMPLEX	11	AAJA7731B	Mucoid	1.55	Negative	Negative	0	0	Negative	0	0	40	F
173	AAJA7742B	Mucoid	1	Negative	Negative	0	0	Negative	0	0	AAJA7743B	Mucoid	1.1	Negative	Negative	0	0	Negative	0	0	AAJA7744B	Mucoid	1.45	Negative	Negative	0	0	Negative	0	0	33	F
176	AAJA6867B	Mucoid	2.95	Negative	Negative	0	0	Negative	0	0	AAJA6868B	Mucoid	0.95	Negative	Negative	0	0	Negative	0	0	AAJA6869B	Mucoid	1.25	Negative	Negative	0	0	Negative	0	0	30	F
177	AAJA6864B	Mucoid	3.4	Negative	Negative	0	0	Negative	0	0	AAJA6865B	Mucoid	3.3	Negative	Negative	0	0	Negative	0	0	AAJA6866B	Mucoid	2.5	Negative	Negative	0	0	Negative	0	0	41	M
178	AAIZ5997B	Mucoid	6.8	Negative	Negative	0	0	Negative	0	0	AAIZ5998B	Mucoid	2.35	Negative	Negative	0	0	Negative	0	0	AAIZ5999B	Mucoid	5	Negative	Negative	0	0	Negative	0	0	42	M
179	AAJA6874B	Mucoid	2.5	Negative	Negative	0	0	Negative	0	0	AAJA6875B	Mucoid	2.7	Negative	Negative	0	0	Negative	0	0	AAJA6876B	Mucoid	2.4	Negative	Negative	0	0	Negative	0	0	36	M
180	AAJA6882B	Mucoid	0.9	Negative	Negative	0	0	Negative	0	0	AAJA6883B	Mucoid	1.05	Negative	Negative	0	0	Negative	0	0	AAJA6884B	Mucoid	2.35	Negative	Negative	0	0	Negative	0	0	38	M
181	AAJA6896B	Mucoid	2.4	Negative	Negative	0	0	Negative	0	0	AAJA6897B	Mucoid	3.3	Negative	Negative	0	0	Negative	0	0	AAJA6898B	Mucoid	2.5	Negative	Negative	0	0	Negative	0	0	24	F
182	AAJA6893B	Mucoid	1.55	Negative	Negative	0	0	Negative	0	0	AAJA6894B	Mucoid	2.15	Negative	Negative	0	0	Negative	0	0	AAJA6895B	Mucoid	1.45	Negative	Negative	0	0	Negative	0	0	32	M
183	AAMW5913B	Mucoid	1.7	Negative	Negative	0	0	Negative	0	0	AAMW5914B	Mucoid	1.4	Negative	Negative	0	0	Negative	0	0	AAMW5915B	Mucoid	3.05	Negative	Negative	0	0	Negative	0	0	38	M
184	AAJA6900B	Mucoid	1.05	Negative	Negative	0	0	Negative	0	0	AAMW5909B	Mucoid	1.25	Negative	Negative	0	0	Negative	0	0	AAMW5910B	Mucoid	1.35	Negative	Negative	0	0	Negative	0	0	21	F
185	AAJA6899B	Mucoid	2.1	Negative	POSITIVEITIVE	MTB COMPLEX	17	POSITIVEITIVE	MTB COMPLEX	14	AAMW5901B	Mucoid	1.95	Negative	POSITIVEITIVE	MTB complex	15	POSITIVEITIVE	MTB COMPLEX	12	AAMW5902B	Mucoid	1.15	Negative	POSITIVEITIVE	MTB complex	21	Negative	0	0	23	F
186	AAJA6890B	Mucoid	4.5	Negative	Negative	0	0	Negative	0	0	AAJA6891B	Mucoid	4.05	Negative	Negative	0	0	Negative	0	0	AAJA6892B	Mucoid	6.2	Negative	Negative	0	0	Negative	0	0	63	F
187	AAMW5254B	Mucoid	1.25	Negative	Negative	0	0	Negative	0	0	AAMW5911B	Mucoid	0.7	Negative	Negative	0	0	Negative	0	0	AAMW5912B	Mucoid	0.85	Negative	Negative	0	0	Negative	0	0	31	M
188	AAMW5903B	Mucoid	1.35	Negative	Negative	0	0	Negative	0	0	AAMW5904B	Mucoid	1.7	Negative	Negative	0	0	Negative	0	0	AAMW5905B	Mucoid	1.8	Negative	Negative	0	0	Negative	0	0	56	M
189	AAMW5906B	Purulent	0.85	Negative	Negative	0	0	Negative	0	0	AAMW5907B	Mucoid	0.75	Negative	Negative	0	0	Negative	0	0	AAMW5908B	Mucoid	0.85	Negative	Negative	0	0	Negative	0	0	60	M
191	AANS6636B	Mucoid	1.86	Negative	Negative	0	0	Negative	0	0	AANS6637B	Mucoid	1.65	Negative	Negative	0	0	Negative	0	0	AANS6638B	Mucoid	1.4	Negative	Negative	0	0	Negative	0	0	54	M
193	AAMW5290B	Mucoid	1.8	Negative	Negative	0	0	POSITIVEITIVE	MTB COMPLEX	8	AAMW5300B	Mucoid	3.3	Negative	POSITIVEITIVE	MTB COMPLEX	11	POSITIVEITIVE	MTB COMPLEX	6	AAMW5924B	Mucoid	3.25	Negative	POSITIVEITIVE	MTB COMPLEX	11	POSITIVEITIVE	MTB COMPLEX	6	23	F
194	AAMW5275B	Mucoid	2.3	Negative	Negative	0	0	Negative	0	0	AAMW5276B	Mucoid	1.8	Negative	Negative	0	0	Negative	0	0	AAMW5527B	Mucoid	0.1	Negative	Negative	0	0	Negative	0	0	55	F
195	AAMW5918B	Mucoid	1.2	Negative	Negative	0	0	Negative	0	0	AAMW5919B	Mucoid	1.2	Negative	Negative	0	0	Negative	0	0	AAMW5282B	Mucoid	1.5	Negative	Negative	0	0	Negative	0	0	47	F
197	AAMW5268B	Mucoid	1.35	Negative	Negative	0	0	Negative	0	0	AAMW5298B	Mucoid	1.25	Negative	Negative	0	0	Negative	0	0	AAMW5299B	Mucoid	1.6	Negative	Negative	0	0	Negative	0	0	35	M
198	AAMW5293B	Mucoid	0.65	Negative	Negative	0	0	Negative	0	0	AAMW5294B	Mucoid	1.75	Negative	POSITIVEITIVE	NTM	0	Negative	0	0	AAMW5295B	Mucoid	1.65	Negative	Negative	0	0	Negative	0	0	22	F
199	AAMW5951B	Mucoid	1.8	Negative	Negative	0	0	Negative	0	0	AAMW5952B	Mucoid	1.5	Negative	Negative	0	0	Negative	0	0	AAMW5953B	Mucoid	2.8	Negative	Negative	0	0	Negative	0	0	38	F
200	AAMW5959B	Purulent	1.85	Negative	Negative	0	0	Negative	0	0	AAMW5960B	Mucoid	1.4	Negative	Negative	0	0	Negative	0	0	AAMW5961B	Mucoid	1.2	Negative	Negative	0	0	Negative	0	0	35	F
201	AAMW5929B	Mucoid	1.7	Negative	Negative	0	0	Negative	0	0	AAMW5930B	Mucoid	1.4	Negative	Negative	0	0	Negative	0	0	AAMW5931B	Mucoid	2	Negative	Negative	0	0	Negative	0	0	54	M
202	AAMW5932B	Mucoid	2	Negative	Negative	0	0	Negative	0	0	AAMW5933B	Mucoid	2.05	Negative	Negative	0	0	Negative	0	0	AAMW5934B	Mucoid	2.2	Negative	Negative	0	0	Negative	0	0	33	F
204	AAMW5947B	Purulent	1.5	Negative	POSITIVEITIVE	MTB COMPLEX	19	POSITIVEITIVE	MTB COMPLEX	17	AAMW5949B	Purulent	0.6	Negative	contam	0	0	Negative	0	0	AAMW5950B	Mucoid	1.4	Negative	Negative	0	0	Negative	0	0	29	M
205	AAMW5983B	Mucoid	1.25	Negative	Negative	0	0	Negative	0	0	AAMW5984B	Mucoid	1.2	Negative	Negative	0	0	Negative	0	0	AAMW5985B	Mucoid	1.25	Negative	Negative	0	0	Negative	0	0	30	F
206	AAMW5656B	Mucoid	0.65	Negative	POSITIVEITIVE	MTB COMPLEX	15	POSITIVEITIVE	MTB COMPLEX	9	AAMW5657B	Mucoid	0.65	Negative	POSITIVEITIVE	MTB COMPLEX	29	POSITIVEITIVE	MTB COMPLEX	6	AAMW5658B	Mucoid	0.65	Negative	Negative	0	0	Negative	0	0	49	F
207	AAMW5672B	Mucoid	4.8	Negative	contam	0	0	contam	NTM	1 day	AAMW5673B	Mucoid	1.95	Negative	Negative	0	0	Negative	0	0	AAMW5674B	Mucoid	2.45	Negative	Negative	0	0	Negative	0	0	60	M
209	AAMW5669B	Mucoid	4.7	Negative	Negative	0	0	Negative	0	0	AAMW5670B	Mucoid	3	Negative	Negative	0	0	Negative	0	0	AAMW5671B	Mucoid	6.95	Negative	Negative	0	0	Negative	0	0	46	F
210	AAMW5666B	Mucoid	1.25	Negative	Negative	0	0	Negative	0	0	AAMW5667B	Mucoid	1.2	Negative	Negative	0	0	Negative	0	0	AAMW5668B	Mucoid	2.7	Negative	Negative	0	0	Negative	0	0	33	M
211	AAMW5998B	Mucoid	1.9	Negative	Negative	0	0	Negative	0	0	AAMW5999B	Mucoid	1.1	Negative	Negative	0	0	Negative	0	0	AAMW6000B	Mucoid	1.3	Negative	Negative	0	0	Negative	0	0	47	F
212	AAMW5565B	Mucoid	1.7	Negative	Negative	0	0	Negative	0	0	AAMW5566B	Mucoid	2.1	Negative	Negative	0	0	Negative	0	0	AAMW5567B	Mucoid	1.8	Negative	Negative	0	0	Negative	0	0	45	F
213	AAMW5559B	Mucoid	1.1	Negative	Negative	0	0	Negative	0	0	AAMW5562B	Mucoid	1.1	Negative	Negative	0	0	Negative	0	0	AAMW5563B	Mucoid	1	Negative	Negative	0	0	Negative	0	0	45	M
214	AAMW5572B	Purulent	2.2	Negative	POSITIVEITIVE	NTM	0	Negative	0	0	AAMW5573B	Purulent	1.6	Negative	Negative	0	0	Negative	0	0	AAMW5574B	Mucoid	1.5	Negative	Negative	0	0	Negative	0	0	70	M
215	AAMW5575B	Purulent	0.45	Negative	Negative	0	0	Negative	0	0	AAMW5576B	Mucoid	1.65	Negative	Negative	0	0	Negative	0	0	AAMW5577B	Purulent	1.2	Negative	Negative	0	0	Negative	0	0	43	M
216	AAMW5578B	Mucoid	1.7	Negative	Negative	0	0	Negative	0	0	AAMW5579B	Mucoid	2	Negative	Negative	0	0	Negative	0	0	AAMW5580B	Mucoid	2.1	Negative	Negative	0	0	Negative	0	0	41	M
217	AAMW5568B	Mucoid	4.4	Negative	Negative	0	0	Negative	0	0	AAMW5569B	Mucoid	1.85	Negative	Negative	0	0	Negative	0	0	AAMW5570B	Mucoid	2	Negative	Negative	0	0	Negative	0	0	29
219	AAMW5588B	Purulent	3.25	Negative	Negative	0	0	Negative	0	0	AAMW5589B	Mucoid	2.6	Negative	Negative	0	0	Negative	0	0	AAMW5590B	Mucoid	2.8	Negative	Negative	0	0	Negative	0	0	39	M
220	AAMW5585B	Mucoid	1.5	Negative	Negative	0	0	Negative	0	0	AAMW5591B	Mucoid	1.3	Negative	Negative	0	0	Negative	0	0	AAMW5592B	Mucoid	1.25	Negative	Negative	0	0	Negative	0	0	39	M
221	AAMW5691B	Mucoid	0.45	Negative	Negative	0	0	Negative	0	0	AAMW5692B	Mucoid	1.05	Negative	Negative	0	0	Negative	0	0	AAMW5693B	Mucoid	0.85	Negative	Negative	0	0	Negative	0	0	39	F
222	AAMW5627B	Purulent	1.7	Negative	POSITIVEITIVE	MTB COMPLEX	24	POSITIVE	MTB COMPLEX	12	AAMW5628B	Purulent	1.55	Negative	POSITIVEITIVE	MTB COMPLEX	22	POSITIVE	MTB COMPLEX	14	AAMW5629B	Purulent	0.95	Negative	POSITIVEITIVE	MTB COMPLEX	22	POSITIVE	MTB COMPLEX	15	33	F
223	AAMW5511B	Purulent	1.1	Negative	Negative	0	0	Negative	0	0	AAMW5641B	Purulent	1.3	Negative	Negative	0	0	Negative	0	0	AAMW5642B	Mucoid	0.85	Negative	Negative	0	0	Negative	0	0	33	M
224	AAMW5401B	Mucoid	2.7	Negative	Negative	0	0	Negative	0	0	AAMW5402B	Mucoid	1.15	Negative	Negative	0	0	Negative	0	0	AAMW5493B	Mucoid	1.05	Negative	Negative	0	0	Negative	0	0	46	F
225	AAMW5527B	Mucoid	0.1	Negative	Negative	0	0	Negative	0	0	AAMW5528B	Mucoid	2.85	Negative	Negative	0	0	Negative	0	0	AAMW5529B	Mucoid	2.6	Negative	Negative	0	0	Negative	0	0	27	F
226	AAMW5521B	Mucoid	1.65	Negative	Negative	0	0	Negative	0	0	AAMW5649B	Purulent	1.1	Negative	Negative	0	0	Negative	0	0	AAMW5650B	Mucoid	1.65	Negative	Negative	0	0	Negative	0	0	33	F
227	AAMW5524B	Mucoid	1.45	Negative	Negative	0	0	Negative	0	0	AAMW5525B	Mucoid	2.3	Negative	Negative	0	0	Negative	0	0	AAMW5526B	Mucoid	2.9	Negative	Negative	0	0	Negative	0	0	36	F
228	AAMW6451B	Mucoid	1.75	Negative	Negative	0	0	Negative	0	0	AAMW6452B	Mucoid	1.55	Negative	Negative	0	0	Negative	0	0	AAMW6453B	Mucoid	1.6	Negative	Negative	0	0	Negative	0	0	57	F
229	AAMW6460B	Mucoid	1.1	Negative	Negative	0	0	Negative	0	0	AAMW6465B	Mucoid	1.05	Negative	Negative	0	0	Negative	0	0	AAMW6466B	Mucoid	0.9	Negative	Negative	0	0	Negative	0	0	41	M
230	AAMW6457B	Mucoid	1.95	Negative	Negative	0	0	Negative	0	0	AAMW6459B	Mucoid	2.45	Negative	Negative	0	0	Negative	0	0	AAMW6458B	Mucoid	4	Negative	Negative	0	0	Negative	0	0	34	M
231	AAMW6461B	Mucoid	2.35	Negative	contam	0	0	contam	NTM	2	AAMW6471B	Mucoid	2.3	Negative	Negative	0	0	Negative	0	0	AAMW6472B	Mucoid	2.5	Negative	Negative	0	0	Negative	0	0	44	F
232	AAMW6462B	Mucoid	2	Negative	Negative	0	0	Negative	0	0	AAMW6473B	Mucoid	1.7	Negative	Negative	0	0	Negative	0	0	AAMW6474B	Mucoid	1.9	Negative	Negative	0	0	Negative	0	0	23	F
234	AAMW6479B	Mucoid	2.7	Negative	Negative	0	0	Negative	0	0	AAMW6478B	Mucoid	2.68	Negative	Negative	0	0	Negative	0	0	AAMW6477B	Mucoid	2.65	Negative	Negative	0	0	Negative	0	0	26	F
235	AAMW6658B	Purulent	1	Negative	Negative	0	0	Negative	0	0	AAMW6659B	Purulent	0.9	Negative	Negative	0	0	Negative	0	0	AAMW6660B	Mucoid	1.15	Negative	Negative	0	0	Negative	0	0	46	M
236	AAMW6663B	Mucoid	1.8	Negative	POSITIVEITIVE	MTB COMPLEX	20	POSITIVEITIVE	MTB COMPLEX	16	AAMW6664B	Mucoid	1.55	Negative	Negative	0	0	Negative	0	0	AAMW6665B	Mucoid	1.7	Negative	POSITIVEITIVE	MTB COMPLEX	17	POSITIVEITIVE	MTB COMPLEX	14	44	F
238	AAMW6675B	Mucoid	4.5	Negative	contam	0	0	Negative	0	0	AAMW6676B	Mucoid	6.3	Negative	Negative	0	0	Negative	0	0	AAMW6677B	Mucoid	1.4	Negative	contam	0	0	Negative	0	0	36	M
239	AAMW6683B	Purulent	1.35	Negative	Negative	0	0	Negative	0	0	AAMW6684B	Mucoid	1.75	Negative	Negative	0	0	Negative	0	0	AAMW6685B	Purulent	1.05	Negative	Negative	0	0	Negative	0	0	20	F
240	AAMW6678B	Mucoid	1.35	Negative	Negative	0	0	Negative	0	0	AAMW6679B	Mucoid	2.5	Negative	Negative	0	0	Negative	0	0	AAMW6680B	Mucoid	1.85	Negative	Negative	0	0	Negative	0	0	38	F
242	AAMW5451B	Mucoid	2.45	Negative	Negative	0	0	Negative	0	0	AAMW5452B	Mucoid	2.75	Negative	Negative	0	0	Negative	0	0	AAMW5453B	Mucoid	3.45	Negative	Negative	0	0	Negative	0	0	39	F
243	AAMW5454B	Mucoid	1.1	Negative	Negative	0	0	Negative	0	0	AAMW5455B	Mucoid	1.15	Negative	Negative	0	0	Negative	0	0	AAMW5456B	Mucoid	0.85	Negative	Negative	0	0	Negative	0	0	47	F
245	AAMW5478B	Mucoid	1.95	Negative	Negative	0	0	Negative	0	0	AAMW5481B	Mucoid	1.75	Negative	Negative	0	0	Negative	0	0	AAMW5482B	Mucoid	2.15	Negative	Negative	0	0	Negative	0	0	24	M
246	AAMW5464B	Mucoid	2.55	Negative	Negative	0	0	Negative	0	0	AAMW5479B	Mucoid	3.45	Negative	Negative	0	0	Negative	0	0	AAMW5480B	Mucoid	1.1	Negative	Negative	0	0	Negative	0	0	26	F
247	AAMW5465B	Mucoid	2.2	Negative	Negative	0	0	Negative	0	0	AAMW6414B	Mucoid	3.3	Negative	Negative	0	0	Negative	0	0	AAMW6415B	Mucoid	4.4	Negative	Negative	0	0	Negative	0	0	31	M
248	AAMW6426B	Purulent	1.7	Negative	Negative	0	0	Negative	0	0	AAMW6427B	Purulent	1.3	Negative	Negative	0	0	Negative	0	0	AAMW6428B	Mucoid	1.25	Negative	Negative	0	0	Negative	0	0	44	M
250	AAMW6315B	Purulent	0.35	Negative	Negative	0	0	Negative	0	0	AAMW6316B	Purulent	3.7	Negative	Negative	0	0	Negative	0	0	AAMW6317B	Mucoid	2.9	Negative	Negative	0	0	Negative	0	0	48	F
251	AAMW6318B	Mucoid	2.1	Negative	Negative	0	0	Negative	0	0	AAMW6319B	Mucoid	2.3	Negative	Negative	0	0	Negative	0	0	AAMW6320B	Mucoid	1.4	Negative	Negative	0	0	Negative	0	0	48	F
253	AAMW6328B	Mucoid	0.9	Negative	Negative	0	0	Negative	0	0	AAMW6329B	Mucoid	2.2	Negative	Negative	0	0	Negative	0	0	AAMW6330B	Mucoid	2.5	Negative	Negative	0	0	Negative	0	0	51	F
254	AAMW6339B	Purulent	0.85	Negative	Negative	0	0	Negative	0	0	AAMW6340B	Purulent	0.65	Negative	Negative	0	0	Negative	0	0	AAMW6341B	Purulent	0.75	Negative	Negative	0	0	Negative	0	0	26	F
255	AAMW6338B	Purulent	1.1	Negative	Negative	0	0	Negative	0	0	AAMW6272B	Mucoid	4.6	Negative	Negative	0	0	Negative	0	0	AAMW6272B	Mucoid	4.6	Negative	Negative	0	0	Negative	0	0	45	M
256	AAMW6258B	Purulent	1.3	Negative	Negative	0	0	Negative	0	0	AAMW6274B	Mucoid	1.65	Negative	Negative	0	0	Negative	0	0	AAMW6275B	Purulent	5.35	Negative	Negative	0	0	Negative	0	0	41	M
257	AAMW6346B	Mucoid	3.3	Negative	Negative	0	0	Negative	0	0	AAMW6347B	Mucoid	2.25	Negative	Negative	0	0	Negative	0	0	AAMW6348B	Mucoid	2.8	Negative	Negative	0	0	Negative	0	0	49	M
258	AAMW6262B	Mucoid	1.5	Negative	Negative	0	0	Negative	0	0	AAMW6263B	Mucoid	1.95	Negative	Negative	0	0	Negative	0	0	AAMW6264B	Mucoid	1.8	Negative	Negative	0	0	Negative	0	0	41	F
260	AAMW6290B	Mucoid	1.05	Negative	Negative	0	0	Negative	0	0	AAMW6291B	Mucoid	1.6	Negative	Negative	0	0	Negative	0	0	AAMW6286B	Mucoid	0.9	Negative	Negative	0	0	Negative	0	0	26	F
261	AAMW6287B	Mucoid	1.1	Negative	Negative	0	0	Negative	0	0	AAMW6288B	Mucoid	0.65	Negative	Negative	0	0	Negative	0	0	AAMW6289B	Mucoid	0.7	Negative	Negative	0	0	Negative	0	0	47	F
262	AAMW6294B	Mucoid	0.55	Negative	Negative	0	0	Negative	0	0	AAMW6295B	Mucoid	1.05	Negative	Negative	0	0	Negative	0	0	AAMW6296B	Mucoid	1.6	Negative	Negative	0	0	Negative	0	0	28	F
264	AAMW6297B	Mucoid	1.65	Negative	Negative	0	0	Negative	0	0	AAMW6299B	Purulent	1.2	Negative	Negative	0	0	Negative	0	0	AAMW6300B	Mucoid	1.75	Negative	Negative	0	0	Negative	0	0	34	F
265	AAUB6366B	Mucoid	1.25	Negative	Negative	0	0	Negative	0	0	AAUB6367B	Mucoid	1.35	Negative	Negative	0	0	Negative	0	0	AAUB6368B	Mucoid	1	Negative	Negative	0	0	Negative	0	0	32	F
266	AAUB6560B	Mucoid	1.3	Negative	Negative	0	0	Negative	0	0	AAUB6561B	Mucoid	1.2	Negative	Negative	0	0	Negative	0	0	AAUB6562B	Mucoid	1.25	Negative	Negative	0	0	Negative	0	0	20	F
267	AAUB6565B	Purulent	1.55	Negative	Negative	0	0	Negative	0	0	AAUB6566B	Purulent	3	Negative	Negative	0	0	Negative	0	0	AAUB6567B	Purulent	2.25	Negative	Negative	0	0	Negative	0	0	21	F
268	AAUB6568B	Mucoid	1.95	Negative	Negative	0	0	Negative	0	0	AAUB6569B	Mucoid	1.4	Negative	Negative	0	0	Negative	0	0	AAUB6570B	Mucoid	1.65	Negative	Negative	0	0	Negative	0	0	20	F
270	AAUB6571B	Mucoid	1.55	Negative	Negative	0	0	Negative	0	0	AAUB6572B	Mucoid	1.8	Negative	Negative	0	0	Negative	0	0	AAUB6573B	Mucoid	1.25	Negative	Negative	0	0	Negative	0	0	21	F
271	AAUB6406B	Mucoid	0.9	Negative	Negative	0	0	Negative	0	0	AAUB6407B	Mucoid	1.05	Negative	POSITIVEITIVE	MTB COMPLEX	38	Negative	0	0	AAUB6408B	Mucoid	1.4	Negative	Negative	0	0	Negative	0	0	46	M
272	AAUB6594B	Mucoid	1.65	Negative	Negative	0	0	Negative	0	0	AAUB6595B	Mucoid	1	Negative	Negative	0	0	Negative	0	0	AAUB6596B	Mucoid	1.05	Negative	Negative	0	0	Negative	0	0	28	F
273	AAUB6401B	Mucoid	1.4	Negative	Negative	0	0	Negative	0	0	AAUB6402B	Mucoid	0.9	Negative	Negative	0	0	Negative	0	0	AAUB6403B	Mucoid	1.35	Negative	Negative	0	0	Negative	0	0	35	M
275	AAUB6409B	Mucoid	6.05	Negative	Negative	0	0	Negative	0	0	AAUB6410B	Mucoid	7.3	Negative	Negative	0	0	Negative	0	0	AAUB6411B	Mucoid	6.55	Negative	Negative	0	0	Negative	0	0	42	M
276	AAUB6390B	Mucoid	2.95	Negative	Negative	0	0	Negative	0	0	AAUB6391B	Purulent	3.6	Negative	Negative	0	0	Negative	0	0	AAUB6392B	Mucoid	2.5	Negative	Negative	0	0	Negative	0	0	33	F
277	AAUB6394B	Mucoid	1.9	Negative	Negative	0	0	Negative	0	0	AAUB6395B	Mucoid	1.6	Negative	Negative	0	0	Negative	0	0	AAUB6396B	Mucoid	1.75	Negative	Negative	0	0	Negative	0	0	35	M
278	AAUB6385B	Mucoid	1.25	Negative	Negative	0	0	Negative	0	0	AAUB6465B	Mucoid	2.55	Negative	Negative	0	0	Negative	0	0	AAUB6466B	Mucoid	2.2	Negative	Negative	0	0	Negative	0	0	33	F
279	AAUB6454B	Mucoid	4.05	Negative	Negative	0	0	Negative	0	0	AAUB6462B	Mucoid	4.55	Negative	contam	0	0	Negative	0	0	AAUB6463B	Mucoid	4.7	Negative	Negative	0	0	Negative	0	0	47	F
280	AAUB6399B	Purulent	1.9	Negative	Negative	0	0	Negative	0	0	AAUB6452B	Purulent	1.85	Negative	Negative	0	0	Negative	0	0	AAUB6453B	Purulent	2.35	Negative	Negative	0	0	Negative	0	0	31	F
281	AAUB6397B	Mucoid	1.8	Negative	Negative	0	0	Negative	0	0	AAUB6398B	Mucoid	2.75	Negative	Negative	0	0	Negative	0	0	AAUB6451B	Mucoid	3.5	Negative	Negative	0	0	Negative	0	0	39	M
282	AAUB6464B	Mucoid	2.9	Negative	Negative	0	0	Negative	0	0	AAUB6467B	Mucoid	2.65	Negative	Negative	0	0	Negative	0	0	AAUB6468B	Mucoid	5.95	Negative	Negative	0	0	Negative	0	0	35	M
283	AAUB7879B	Mucoid	4.15	Negative	Negative	0	0	Negative	0	0	AAUB7880B	Mucoid	2.2	Negative	Negative	0	0	Negative	0	0	AAUB7881B	Mucoid	5.3	Negative	Negative	0	0	Negative	0	0	46	F
284	AAUB7892B	Mucoid	7.35	Negative	Negative	0	0	Negative	0	0	AAUB7893B	Mucoid	3.6	Negative	POSITIVEITIVE	NTM	18	POSITIVEITIVE	MTB COMPLEX	19	AAUB7894B	Mucoid	2.7	Negative	Negative	0	0	Negative	0	0	50	F
286	AAUB6303B	Purulent	2.2	Negative	Negative	0	0	Negative	0	0	AAUB6304B	Purulent	2.15	Negative	Negative	0	0	Negative	0	0	AAUB6305B	Mucoid	1.55	Negative	Negative	0	0	Negative	0	0	36	M
288	AAUB6322B	Mucoid	1.45	Negative	Negative	0	0	Negative	0	0	AAUB6435B	Mucoid	2.75	Negative	Negative	0	0	Negative	0	0	AAUB6436B	Mucoid	2.8	Negative	Negative	0	0	Negative	0	0	27	M
289	AAUB6432B	Mucoid	4.1	Negative	Negative	0	0	Negative	0	0	AAUB6318B	Mucoid	2.7	Negative	Negative	0	0	Negative	0	0	AAUB6320B	Mucoid	3	Negative	Negative	0	0	Negative	0	0	33	F
289	AAUB6317B	Mucoid	8.7	Negative	Negative	0	0	Negative	0	0	AAUB6433B	Mucoid	3.95	Negative	Negative	0	0	Negative	0	0	AAUB6434B	Mucoid	8.5	Negative	Negative	0	0	Negative	0	0	31	F
290	AAUB6321B	Mucoid	2.6	Negative	Negative	0	0	Negative	0	0	AAUB6326B	Mucoid	4.4	Negative	Negative	0	0	Negative	0	0	AAUB6327B	Mucoid	3.65	Negative	Negative	0	0	Negative	0	0	30	M
291	AAUB6495B	Mucoid	1.5	Negative	Negative	0	0	Negative	0	0	AAUB6338B	Mucoid	1.65	Negative	Negative	0	0	Negative	0	0	AAUB6340B	Mucoid	1.75	Negative	Negative	0	0	Negative	0	0	37	M
293	AAUB6503B	Purulent	1.9	Negative	Negative	0	0	Negative	0	0	AAUB6504B	Purulent	1.35	Negative	Negative	0	0	Negative	0	0	AAUB6505B	Purulent	1.42	Negative	Negative	0	0	Negative	0	0	34	M
294	AAUB6512B	Mucoid	1.65	Negative	POSITIVEITIVE	MTB COMPLEX	20	POSITIVEITIVE	MTB COMPLEX	9	AAUB6525B	Mucoid	2.1	Negative	POSITIVEITIVE	MTB COMPLEX	15	POSITIVEITIVE	MTB COMPLEX	9	AAUB6526B	Mucoid	2.6	Negative	POSITIVEITIVE	MTB COMPLEX	16	POSITIVEITIVE	MTB COMPLEX	9	39	M
295	AAUB6517B	Mucoid	3.15	Negative	Negative	0	0	Negative	0	0	AAUB6518B	Mucoid	4.05	Negative	Negative	0	0	Negative	0	0	AAUB6519B	Mucoid	1.95	Negative	Negative	0	0	Negative	0	0	31	M
296	AAUB6520B	Mucoid	4	Negative	POSITIVEITIVE	NTM	20	Negative	0	0	AAUB6521B	Mucoid	8.55	Negative	Negative	0	0	Negative	0	0	AAUB6522B	Mucoid	5.05	Negative	Negative	0	0	Negative	0	0	46	M
297	AAUB7313B	Mucoid	2.3	Negative	Negative	0	0	Negative	0	0	AAUB7314B	Mucoid	1.65	Negative	Negative	0	0	Negative	0	0	AAUB7315B	Mucoid	3.2	Negative	Negative	0	0	POSITIVEITIVE	MTB COMPLEX	13	27	M
298	AAUB7319B	Mucoid	1.05	Negative	Negative	0	0	POSITIVEITIVE	MTB COMPLEX	16	AAUB7318B	Mucoid	1.35	Negative	POSITIVEITIVE	MTB COMPLEX	19	POSITIVEITIVE	MTB COMPLEX	14	AAUB7320B	Mucoid	1.7	Negative	POSITIVEITIVE	MTB COMPLEX	19	POSITIVEITIVE	MTB COMPLEX	14	27	F
299	AAUB7321B	Mucoid	0.9	Negative	Negative	0	0	Negative	0	0	AAUB7322B	Mucoid	0.9	Negative	Negative	0	0	Negative	0	0	AAUB7323B	Mucoid	1.07	Negative	Negative	0	0	Negative	0	0	31	F
300	AAMW5622B	Mucoid	3.1	Negative	POSITIVEITIVE	MTB COMPLEX	22	POSITIVEITIVE	MTB COMPLEX	13	AAMW5623B	Mucoid	3.75	Negative	POSITIVEITIVE	MTB COMPLEX	24	POSITIVEITIVE	MTB COMPLEX	11	AAMW5624B	Mucoid	3.35	Negative	POSITIVEITIVE	MTB COMPLEX	22	Negative	0	0	46	M
301	AAUB6527B	Purulent	1.5	Negative	Negative	0	0	Negative	0	0	AAUB6530B	Purulent	1.95	Negative	Negative	0	0	Negative	0	0	AAUB7821B	Mucoid	2.55	Negative	Negative	0	0	Negative	0	0	27	F
302	AAUB7822B	Mucoid	1.75	Negative	Negative	0	0	Negative	0	0	AAUB7823B	Mucoid	1.35	Negative	Negative	0	0	Negative	0	0	AAUB7824B	Mucoid	1.55	Negative	Negative	0	0	Negative	0	0	30	M
303	AAUB7833B	Mucoid	1.45	Negative	Negative	0	0	Negative	0	0	AAUB7834B	Mucoid	1.1	Negative	Negative	0	0	Negative	0	0	AAUB7835B	Mucoid	1	Negative	Negative	0	0	Negative	0	0	30	F
305	AAUB7340B	Mucoid	5.8	Negative	Negative	0	0	Negative	0	0	AAUB7341B	Mucoid	3.35	Negative	Negative	0	0	Negative	0	0	AAUB7342B	Mucoid	2.9	Negative	Negative	0	0	Negative	0	0	37	M
306	AATQ5421B	Mucoid	5.35	Negative	Negative	0	0	Negative	0	0	AATQ5422B	Mucoid	1.9	Negative	Negative	0	0	Negative	0	0	AATQ5423B	Mucoid	2.15	Negative	Negative	0	0	Negative	0	0	29	M
307	AAUB7698B	Mucoid	1.1	Negative	Negative	0	0	Negative	0	0	AAUB7699B	Mucoid	2.05	Negative	Negative	0	0	Negative	0	0	AAUB7700B	Mucoid	1.85	Negative	Negative	0	0	Negative	0	0	41	F
308	AAUB7692B	Mucoid	1.3	Negative	Negative	0	0	Negative	0	0	AAUB7693B	Mucoid	1.1	Negative	Negative	0	0	Negative	0	0	AAUB7694B	Mucoid	0.75	Negative	Negative	0	0	Negative	0	0	38	M
309	AAUB7331B	Mucoid	2.2	Negative	Negative	0	0	Negative	0	0	AAUB7684B	Mucoid	2.4	Negative	Negative	0	0	Negative	0	0	AAUB7685B	Mucoid	1.4	Negative	Negative	0	0	Negative	0	0	39	F
310	AAUX2617B	Purulent	1.65	Negative	Negative	0	0	Negative	0	0	AAUX2619B	Purulent	1.3	Negative	Negative	0	0	Negative	0	0	AAUX2620B	Purulent	1.35	Negative	Negative	0	0	Negative	0	0	38	F
311	AAUX2611B	Mucoid	2.05	Negative	Negative	0	0	Negative	0	0	AAUX2612B	Mucoid	4.1	Negative	Negative	0	0	Negative	0	0	AAUX2613B	Mucoid	3.6	Negative	Negative	0	0	Negative	0	0	39	F
312	AAUX2603B	Mucoid	6.65	Negative	Negative	0	0	Negative	0	0	AAUX2604B	Mucoid	4.8	Negative	Negative	0	0	Negative	0	0	AAUX2605B	Mucoid	5.2	Negative	Negative	0	0	Negative	0	0	40	F
313	AAUX2698B	Mucoid	1.9	Negative	Negative	0	0	Negative	0	0	AAUX2699B	Mucoid	1.8	Negative	Negative	0	0	Negative	0	0	AAUX2602B	Mucoid	0.8	Negative	Negative	0	0	Negative	0	0	28	F
314	AAUX2674B	Mucoid	1.85	Negative	Negative	0	0	Negative	0	0	AAUX2675B	Mucoid	2.1	Negative	Negative	0	0	Negative	0	0	AAUX2676B	Mucoid	3.9	Negative	Negative	0	0	Negative	0	0	39	M
316	AAMW6250B	Mucoid	5.1	Negative	Negative	0	0	POSITIVEITIVE	NTM	6	AAUX2664B	Mucoid	3.7	Negative	Negative	0	0	Negative	0	0	AAUX2665B	Mucoid	2.35	Negative	Negative	0	0	Negative	0	0	33	F
317	AAMW6426B	Purulent	1.7	Negative	Negative	0	0	Negative	0	0	AAMW6428B	Mucoid	1.25	Negative	Negative	0	0	Negative	0	0	AAMW6427B	Purulent	1.3	Negative	Negative	0	0	Negative	0	0	54	M
318	AAUX2655B	Mucoid	3.85	Negative	Negative	0	0	POSITIVEITIVE	MTB COMPLEX	0	AAUX2700B	Mucoid	1.5	Negative	Negative	0	0	Negative	0	0	AAUB6550B	Mucoid	1.2	Negative	Negative	0	0	Negative	0	0	23	F
319	AAUX2656B	Mucoid	2.95	Negative	Negative	0	0	Negative	0	0	AAUX2657B	Mucoid	3.65	Negative	Negative	0	0	Negative	0	0	AAUX2658B	Mucoid	1.95	Negative	Negative	0	0	Negative	0	0	47	M
320	AAUX2617B	Purulent	1.65	Negative	Negative	0	0	Negative	0	0	AAUX2619B	Purulent	1.3	Negative	Negative	0	0	Negative	0	0	AAUX2620B	Purulent	1.35	Negative	Negative	0	0	Negative	0	0	38	F
321	AAUB6538B	Mucoid	4.5	Negative	POSITIVEITIVE	MTB COMPLEX	14	POSITIVEITIVE	MTB COMPLEX	8	AAUB6540B	Mucoid	2.1	Negative	POSITIVEITIVE	MTB COMPLEX	23	POSITIVEITIVE	MTB COMPLEX	12	AAUB6541B	Mucoid	3.25	Negative	POSITIVEITIVE	MTB COMPLEX	21	POSITIVEITIVE	MTB COMPLEX	11	40	M
